# Supplementary material for: Free-Standing rGO-CNT Nanocomposites with Excellent Rate Capability and Cycling Stability for Na2SO4 Aqueous Electrolyte Supercapacitors
Source: Nanomaterials (Basel). 2021 May 28;11(6):1420. doi: 10.3390/nano11061420 (PMC8229913; doi:10.3390/nano11061420)
Supplement: Supplementary file 1 [file nanomaterials-11-01420-s001.zip]

Archive with 1 entries (1 files):
- nanomaterials-1172973-supplementary.pdf
